# Supplementary material for: Discovery of Five New Ethylene-Forming Enzymes for Clean Production of Ethylene in E. coli
Source: Int J Mol Sci. 2022 Apr 19;23(9):4500. doi: 10.3390/ijms23094500 (PMC9101411; doi:10.3390/ijms23094500)
Supplement: Supplementary file 1 [file ijms-23-04500-s001.zip]

Archive with 1 entries (1 files):
- ijms-1661780-supplementary.pdf
